# Supplementary material for: Attribution of country level foodborne disease to food group and food types in three African countries: Conclusions from a structured expert judgment study
Source: PLoS Negl Trop Dis. 2022 Sep 12;16(9):e0010663. doi: 10.1371/journal.pntd.0010663 (PMC9499278; doi:10.1371/journal.pntd.0010663)
Supplement: S2 Table — (XLSX) [file pntd.0010663.s002.xlsx]

## Sheet: Figure 4
Ethiopia				Burkina Faso				Rwanda
exprt101	0.00013	1.936		exprt201	9.874e-05	3.146		exprt301	0.006287	1.165	1.796
exprt102	0.00131	2.921		exprt202	0.00131	2.537		exprt302	5.446e-08	1.481	2.146
exprt103	4.937e-07	2.302		exprt203	4.541e-10	2.453		exprt303	5.529e-10	1.874	1.582
exprt104	9.874e-05	2.358		exprt204	4.489e-07	2.109		exprt304	0.01072	2.102	0.6891
exprt105	0.006287	2.187		exprt205	5.596e-05	2.107		exprt305	2.378e-06	0.8432	0.8254
exprt106	1.361e-06	2.579		exprt206	4.489e-07	2.678		exprt306	4.489e-07	1.012	1.357
exprt107	4.541e-10	2.753		exprt207	1.361e-06	2.605		exprt307	4.079e-06	2.034	2.256
exprt108	4.489e-07	1.982		exprt209	4.489e-07	1.292		exprt308	4.541e-10	1.35	2.243
exprt109	0.001102	1.952		exprt210	5.208e-06	1.638		exprt309	0.0007993	1.643	2.643
exprt110	1.579e-05	2.021		exprt211	9.874e-05	2.49		IWDM_opt	0.6827	1.184	0.8607
exprt111	4.079e-06	2.741		exprt212	1.579e-05	1.153
IWDM_opt	0.7069	1.74		exprt208	0.04706	1.28
				IWDM_opt	0.3944	1.135

## Sheet: Figure 5
Ethiopia					Burkina Faso				Rwanda
food	camp	salm	stec		food	camp	salm		food	camp	salm	bruc	cryp	mbov
Beef	0.113561	0.0750053	0.43053		Beef	0.10547	0.0735118		Beef	0.11	0.069304	0.05106	0	0
Small ruminant meat	0.117619	0.0828412	0.234725		Small ruminant meat	0.109757	0.0861061		Small ruminant meat	0.11393	0.0765443	0.19335	0	0
Dairy	0.150345	0.0706357	0.153145		Dairy	0.140135	0.0712733		Dairy	0.14563	0.0652665	0.67905	0.10909	1
Poultry meat	0.508579	0.345444	0		Poultry meat	0.534541	0.349423		Pork	0.03136	0.0760126	0.02482	0	0
Vegetables	0.0828068	0.0712067	0.105584		Vegetables	0.0833385	0.0688066		Poultry meat	0.49263	0.319186	0	0	0
Fruits & Nuts	0.0200074	0.0622996	0.0603145		Fruits & Nuts	0.0198654	0.0613957		Vegetables	0.08021	0.0657941	0	0.54963	0
Eggs	0	0.226989	0		Eggs	0	0.222372		Fruits & Nuts	0.01938	0.057564	0	0.31876	0
Fish	0	0.0226677	0		Fish	0	0.0233956		Eggs	0	0.209735	0	0	0
Grains	0	0.0142433	0		Grains	0	0.011801		Fish	0	0.0209446	0	0	0
Oils	0	0.00797324	0		Oils	0	0.0063569		Grains	0	0.0131606	0	0	0
Shellfish	0	0.0192221	0		Shellfish	0	0.0204181		Oils	0	0.00736717	0	0	0
Other foods	0.00708209	0.00147217	0.0157007		Other foods	0.00689188	0.00513985		Shellfish	0	0.017761	0	0	0
									Other foods	0.00686	0.00136026	0.05172	0.02252	0

## Sheet: Table 3&4
	mean	median	0.025	0.975
ETEC.Beef	0.13	0.12	0	0.49
ETEC.Ruminant	0.09	0.05	0	0.44
ETEC.Dairy	0.24	0.22	0.01	0.55
ETEC.Poultry meat	0.21	0.18	0.01	0.52
ETEC.Vegetables	0.19	0.15	0.02	0.56
ETEC.Fruits and Nuts	0.07	0.03	0	0.42
ETEC.Grains and beans	0.03	0.01	0	0.22
ETEC.Oils and sugar	0.03	0.01	0	0.18
ETEC.Other food	0.02	0	0	0.31
ETEC.Tomatoes	0.33	0.33	0.01	0.65
ETEC.Leafy greens	0.21	0.2	0	0.49
ETEC.Cabbage	0.19	0.17	0	0.47
ETEC.Green peppers	0.16	0.15	0	0.42
ETEC.Onions	0.1	0.06	0	0.35
ETEC.Other vegetables	0.02	0	0	0.28
ETEC.Tomato Raw	0.22	0.21	0	0.49
ETEC.Tomato (Semi-) cooked	0.11	0.09	0	0.29
SALM.Tomatoes	0.32	0.3	0.02	0.73
SALM.Leafy greens	0.21	0.17	0.01	0.61
SALM.Cabbage	0.17	0.12	0	0.59
SALM.Green peppers	0.16	0.12	0.01	0.55
SALM.Onions	0.13	0.07	0	0.54
SALM.Other vegetables	0.02	0	0	0.3
SALM.Tomato Raw	0.22	0.19	0.01	0.58
SALM.Tomato (Semi-) cooked	0.1	0.07	0	0.37
SALM.Poultry at home, raw	0.56	0.59	0.07	0.88
SALM.Poultry at home, processed	0.25	0.22	0.01	0.64
SALM.Poultry out of home	0.19	0.15	0	0.58
SALM.Beef red meat	0.63	0.63	0.08	0.97
SALM.Beef offal	0.37	0.37	0.03	0.92
SALM.Red meat raw	0.29	0.28	0	0.59
SALM.Red meat qwanta	0.09	0.06	0	0.33
SALM.Red meat lebleb	0.21	0.19	0	0.47
SALM.Red meat cooked	0.05	0.03	0	0.28
SALM.Dairy cattle	0.64	0.69	0.12	1
SALM.Diary other animals	0.36	0.31	0	0.88
SALM.Cattle raw	0.29	0.28	0.02	0.65
SALM.Cattle ergo	0.18	0.15	0	0.51
SALM.Cattle ayib	0.1	0.07	0	0.39
SALM.Cattle processed	0.07	0.03	0	0.36
SALM.Cattle other	0.01	0	0	0.1
CAMPY.Poultry at home, raw	0.56	0.59	0.03	0.9
CAMPY.Poultry at home, processed	0.25	0.22	0	0.69
CAMPY.Poultry out of home	0.19	0.15	0	0.59
CAMPY.Beef red meat	0.6	0.61	0.02	1
CAMPY.Beef offal	0.4	0.39	0	0.98
CAMPY.Red meat raw	0.28	0.27	0	0.65
CAMPY.Red meat qwanta	0.08	0.05	0	0.33
CAMPY.Red meat lebleb	0.19	0.17	0	0.49
CAMPY.Red meat cooked	0.05	0.02	0	0.27
CAMPY.Dairy cattle	0.7	0.73	0.07	1
CAMPY.Diary other animals	0.3	0.27	0	0.93
CAMPY.Cattle raw	0.36	0.37	0	0.74
CAMPY.Cattle ergo	0.16	0.13	0	0.51
CAMPY.Cattle ayib	0.11	0.07	0	0.42
CAMPY.Cattle processed	0.06	0.03	0	0.34
CAMPY.Cattle other	0.01	0	0	0.11
STEC.Beef red meat	0.6	0.61	0.07	1
STEC.Beef offal	0.4	0.39	0	0.93
STEC.Red meat raw	0.31	0.3	0	0.66
STEC.Red meat qwanta	0.08	0.05	0	0.27
STEC.Red meat lebleb	0.19	0.17	0	0.46
STEC.Red meat cooked	0.03	0.01	0	0.2
STEC.Dairy cattle	0.71	0.73	0.2	1
STEC.Diary other animals	0.29	0.27	0	0.8
STEC.Cattle raw	0.34	0.34	0.05	0.65
STEC.Cattle ergo	0.18	0.16	0	0.42
STEC.Cattle ayib	0.12	0.11	0	0.34
STEC.Cattle processed	0.06	0.03	0	0.34
STEC.Cattle other	0.01	0	0	0.11

## Sheet: Table 5&6
	mean	median	0.025	0.975
ETEC.Beef	0.13	0.1	0	0.47
ETEC.Ruminant	0.08	0.06	0	0.43
ETEC.Dairy	0.13	0.11	0	0.37
ETEC.Poultry meat	0.22	0.21	0.02	0.57
ETEC.Vegetables	0.19	0.15	0.02	0.52
ETEC.Fruits and Nuts	0.11	0.09	0	0.44
ETEC.Grains and beans	0.04	0.03	0	0.21
ETEC.Oils and sugar	0.03	0.01	0	0.26
ETEC.Other food	0.07	0.04	0	0.4
ETEC.Tomatoes	0.31	0.31	0.05	0.63
ETEC.Leafy greens	0.24	0.22	0.02	0.58
ETEC.Cabbage	0.11	0.1	0	0.36
ETEC.Green peppers	0.07	0.05	0	0.27
ETEC.Onions	0.12	0.1	0	0.4
ETEC.Other vegetables	0.14	0.11	0	0.5
ETEC.Tomato Raw	0.21	0.19	0.01	0.49
ETEC.Tomato (Semi-) cooked	0.1	0.08	0	0.34
SALM.Tomatoes	0.34	0.33	0.03	0.64
SALM.Leafy greens	0.25	0.23	0.03	0.6
SALM.Cabbage	0.14	0.11	0.02	0.49
SALM.Green peppers	0.07	0.05	0	0.42
SALM.Onions	0.09	0.07	0	0.27
SALM.Other vegetables	0.12	0.1	0	0.48
SALM.Tomato Raw	0.21	0.2	0	0.48
SALM.Tomato (Semi-) cooked	0.12	0.1	0	0.35
SALM.Poultry at home, raw	0.2	0.19	0	0.52
SALM.Poultry at home, processed	0.3	0.3	0.02	0.6
SALM.Poultry out of home	0.5	0.51	0.12	0.8
CAMPY.Poultry at home, raw	0.2	0.18	0	0.51
CAMPY.Poultry at home, processed	0.32	0.33	0.02	0.64
CAMPY.Poultry out of home	0.48	0.48	0.11	0.79

## Sheet: Table 7
	mean	median	0.025	0.975
SALM.Milk cattle	0.89	1	0.5	1
SALM.Milk other animals	0.11	0	0	0.5
SALM.Raw	0.32	0.31	0	0.68
SALM.Fermented traditional	0.21	0.18	0	0.56
SALM.Heat treated	0.07	0.01	0	0.45
SALM.Fermented industrial	0.22	0.2	0.01	0.59
SALM.Other	0.08	0.03	0	0.43
SALM.Milk cattle	0.94	1	0.5	1
SALM.Milk other animals	0.06	0	0	0.5
SALM.Raw	0.46	0.47	0.12	0.74
SALM.Fermented traditional	0.22	0.19	0.01	0.49
SALM.Heat treated	0.06	0.01	0	0.43
SALM.Fermented industrial	0.15	0.14	0	0.42
SALM.Other	0.05	0.02	0	0.35
BRUC.Milk cattle	0.93	1	0.49	1
BRUC.Milk other animals	0.07	0	0	0.51
BRUC.Raw	0.61	0.64	0.19	0.9
BRUC.Fermented traditional	0.19	0.16	0	0.48
BRUC.Heat treated	0.04	0	0	0.42
BRUC.Fermented industrial	0.06	0.01	0	0.32
BRUC.Other	0.03	0.02	0	0.19
CRYP.Milk cattle	0.89	1	0.5	1
CRYP.Milk other animals	0.11	0	0	0.5
CRYP.Raw	0.43	0.43	0.05	0.79
CRYP.Fermented traditional	0.23	0.2	0	0.57
CRYP.Heat treated	0.05	0	0	0.41
CRYP.Fermented industrial	0.1	0.07	0	0.38
CRYP.Other	0.08	0.06	0	0.34
MBOV.Milk cattle	0.94	1	0.5	1
MBOV.Milk other animals	0.06	0	0	0.5
MBOV.Raw	0.63	0.66	0.19	0.91
MBOV.Fermented traditional	0.16	0.1	0.01	0.5
MBOV.Heat treated	0.05	0	0	0.43
MBOV.Fermented industrial	0.06	0.01	0	0.34
MBOV.Other	0.04	0.02	0	0.2
